# Supplementary material for: Serological screening of SARS-CoV-2 infection in companion animals of Buenos Aires suburbs
Source: Front Vet Sci. 2023 May 30;10:1161820. doi: 10.3389/fvets.2023.1161820 (PMC10266215; doi:10.3389/fvets.2023.1161820)
Supplement: Supplementary file 1 [file Table_1.XLSX]

## Sheet: CATS Pandemic
Pandemic samples: CATS
ID	Origin	Age (years)	COVID nexus	Outdoor life	Symptom	Serology	Sampled after contact with COVID-19 owners (days or NA: Not Available)
HA78	Avellaneda Vet Hospital	< 1	NO	Yes	-	POS	NA
HA39	Avellaneda Vet Hospital	2	Yes (Swab +)	Yes	-	POS	10
HA65	Avellaneda Vet Hospital	8	Yes (Swab +)	Yes	Nasal discharge	POS	12
HA53	Avellaneda Vet Hospital	7	NO	Yes	-	NEG	NA
HA21	Avellaneda Vet Hospital	< 1	NO	NO	-	NEG	NA
HA80	Avellaneda Vet Hospital	7	NO	Yes	-	NEG	NA
HA3	Avellaneda Vet Hospital	2	NO	NO	Cough	NEG	NA
HA82	Avellaneda Vet Hospital	2	NO	NO	-	NEG	NA
HA19	Avellaneda Vet Hospital	< 1	NO	NO	-	NEG	NA
HA06	Avellaneda Vet Hospital	7	NO	NO	-	NEG	NA
HA66	Avellaneda Vet Hospital	7	NO	Yes	-	NEG	NA
HA2	Avellaneda Vet Hospital	4	NO	Yes	Vomits	NEG	NA
HA09	Avellaneda Vet Hospital	2	NO	Yes	-	NEG	NA
HA74	Avellaneda Vet Hospital	7	YES	Yes	-	NEG	NA
HA70	Avellaneda Vet Hospital	2	NO	NO	Diarrhea	NEG	NA
HA52	Avellaneda Vet Hospital	< 1	NO	NO	-	NEG	NA
HA72	Avellaneda Vet Hospital	2	YES	Yes	-	NEG	NA
HA62	Avellaneda Vet Hospital	< 1	NO	NO	Cough	NEG	NA
HA86	Avellaneda Vet Hospital	< 1	NO	Yes	-	NEG	NA
HA15	Avellaneda Vet Hospital	8	NO	Yes	-	NEG	NA
HA20	Avellaneda Vet Hospital	< 1	NO	NO	Diarrhea	NEG	NA
HA79	Avellaneda Vet Hospital	6	NO	Yes	-	NEG	NA
HA49	Avellaneda Vet Hospital	8	YES	Yes	Nasal discharge	NEG	NA
HA68	Avellaneda Vet Hospital	6	NO	NO	-	NEG	NA
HA45	Avellaneda Vet Hospital	2	NO	NO	-	NEG	NA
HA1	Avellaneda Vet Hospital	< 1	NO	Yes	-	NEG	NA
HA83	Avellaneda Vet Hospital	7	NO	Yes	-	NEG	NA
HA23	Avellaneda Vet Hospital	4	NO	NO	-	NEG	NA
HA61	Avellaneda Vet Hospital	8	NO	Yes	-	NEG	NA
HA54	Avellaneda Vet Hospital	< 1	NO	Yes	-	NEG	NA
HA11	Avellaneda Vet Hospital	< 1	NO	Yes	-	NEG	NA
HA16	Avellaneda Vet Hospital	2	NO	NO	-	NEG	NA
HA69	Avellaneda Vet Hospital	< 1	NO	Yes	-	NEG	NA
HA27	Avellaneda Vet Hospital	9	NO	NO	-	NEG	NA
HA29	Avellaneda Vet Hospital	2	NO	NO	-	NEG	NA
HA43	Avellaneda Vet Hospital	2	NO	NO	-	NEG	NA
HA44	Avellaneda Vet Hospital	7	YES	Yes	-	NEG	NA
SF- 06	Zoonosis BA Province	< 1	Yes	Yes	-	POS	NA
SF-1	Zoonosis BA Province	< 1	Feral	Yes	-	POS	NA
SF-15	Zoonosis BA Province	< 1	Yes	NO	-	POS	NA
Me-32	Zoonosis BA Province	< 1	NO	Yes	-	POS	NA
H-13	Zoonosis BA Province	< 1	Yes	NO	-	POS	NA
A52	Zoonosis BA Province	< 1	Yes	Yes		POS	NA
H-8	Zoonosis BA Province	< 1	NO	Yes	-	POS	NA
SF-09	Zoonosis BA Province	< 1	Yes	NO	-	POS	NA
Mo-02	Zoonosis BA Province	< 1	Feral	Yes	-	POS	NA
Me-09	Zoonosis PBA (Quilmes)	< 1	Yes	NO	-	POS	NA
SF-05	Zoonosis BA Province	< 1	NO	Yes	-	GRAY	NA
H16B	Zoonosis BA Province	< 1	Yes	NO	-	NEG	NA
Me-1	Zoonosis BA Province	2	Yes	NO	-	NEG	NA
Mo-07B	Zoonosis BA Province	< 1	Yes	NO	-	NEG	NA
H15B	Zoonosis BA Province	< 1	NO	NO	-	NEG	NA
H17B	Zoonosis BA Province	8	NO	NO	-	NEG	NA
SF-29	Zoonosis BA Province	2	NO	NO	-	NEG	NA
Me-30	Zoonosis BA Province	2	NO	Yes	-	NEG	NA
Sf- 25	Zoonosis BA Province	10	NO	Yes	-	NEG	NA
Mo-05	Zoonosis BA Province	< 1	Yes	Yes	-	NEG	NA
A4	Zoonosis PBA (Quilmes)	< 1	NO	NO		NEG	NA
Mo-1	Zoonosis BA Province	2	Yes	Yes	-	NEG	NA
Mo-06	Zoonosis BA Province	< 1	NO	Yes	-	NEG	NA
Me-39	Zoonosis BA Province	< 1	NO	NO	-	NEG	NA
Me-53	Zoonosis BA Province	< 1	NO	Yes	-	NEG	NA
Mo-25	Zoonosis BA Province	< 1	NO	NO	-	NEG	NA
Me-49	Zoonosis BA Province	< 1	NO	NO	-	NEG	NA
Mo-32	Zoonosis BA Province	< 1	NO	Yes	-	NEG	NA
A13	Zoonosis PBA (Hurlingham)	-	Yes	Yes		NEG	NA
H8B	Zoonosis BA Province	< 1	NO	NO	-	NEG	NA
SF-43	Zoonosis BA Province	7	NO	NO	-	NEG	NA
SF-01	Zoonosis BA Province	6	NO	NO	-	NEG	NA
Mo-22	Zoonosis BA Province	1	NO	Yes	-	NEG	NA
H-9	Zoonosis BA Province	4	Yes	Yes	-	NEG	NA
SF-37	Zoonosis BA Province	7	Yes	Yes	-	NEG	NA
Me-58	Zoonosis BA Province	< 1	NO	Feral	-	NEG	NA
Me-05	Zoonosis BA Province	2	NO	NO	-	NEG	NA
Mo-00	Zoonosis BA Province	8	Yes	Yes	-	NEG	NA
Mo-31	Zoonosis BA Province	8	Yes	Yes	-	NEG	NA
Mo-04	Zoonosis BA Province	1	NO	NO	-	NEG	NA
A10	Zoonosis BA Province	-	NO	NO		NEG	NA
H-10	Zoonosis PBA (Quilmes)	5	NO	Feral	-	NEG	NA
H-15	Zoonosis BA Province	5	NO	Yes	-	NEG	NA
Mo-30	Zoonosis BA Province	1	NO	Yes	-	NEG	NA
Mo-2	Zoonosis BA Province	< 1	Yes	Yes	-	NEG	NA
Mo-27	Zoonosis BA Province	< 1	NO	Yes	-	NEG	NA
Mo-16	Zoonosis BA Province	2	NO	Yes	-	NEG	NA
Mo-15	Zoonosis BA Province	1	NO	Yes	-	NEG	NA
Mo-28	Zoonosis BA Province	< 1	NO	Yes	-	NEG	NA
A3	Zoonosis PBA (Quilmes)	-	NO	-		NEG	NA
Mo-10	Zoonosis BA Province	-	-	-	-	NEG	NA
SF-33	Zoonosis BA Province	2	-	Feral	-	NEG	NA
Mo-23	Zoonosis BA Province	7	Yes	Yes	-	NEG	NA
H6B	Zoonosis BA Province	1	NO	Yes	-	NEG	NA
Me-37	Zoonosis BA Province	7	Yes	NO	-	NEG	NA
H7B	Zoonosis BA Province	< 1	NO	Yes	-	NEG	NA
SF-17	Zoonosis BA Province	7	NO	NO	-	NEG	NA
H-7	Zoonosis BA Province	3	NO	Yes	-	NEG	NA
Sf- 26	Zoonosis BA Province	6	NO	NO	-	NEG	NA
Mo-07A	Zoonosis BA Province	< 1	Yes	NO	-	NEG	NA
SF-1	Zoonosis BA Province	< 1	NO	Yes	-	NEG	NA
Me-54	Zoonosis BA Province	2	NO	Yes	-	NEG	NA
Me-29	Zoonosis BA Province	< 1	NO	NO	-	NEG	NA
SF-11	Zoonosis BA Province	< 1	NO	Yes	-	NEG	NA
SF-16	Zoonosis BA Province	7	Yes	Feral	-	NEG	NA
H-19	Zoonosis BA Province	6	Yes	Yes	-	NEG	NA
Mo-37	Zoonosis BA Province	1	NO	NO	-	NEG	NA
SF-19	Zoonosis BA Province	< 1	NO	Yes	-	NEG	NA
H9B	Zoonosis BA Province	1	NO	NO	-	NEG	NA
Me-02	Zoonosis BA Province	6	NO	Yes	-	NEG	NA
Mo-13	Zoonosis BA Province	< 1	NO	Yes	-	NEG	NA
Mo-21	Zoonosis BA Province	< 1	NO	NO	-	NEG	NA
Mo-38	Zoonosis BA Province	2	NO	NO	-	NEG	NA
Me-51	Zoonosis BA Province	1	NO	NO	-	NEG	NA
SF-3	Zoonosis BA Province	3	Yes	Feral	-	NEG	NA
H1B	Zoonosis BA Province	7	Yes	Yes	-	NEG	NA
Mo-3	Zoonosis BA Province	2	NO	NO	-	NEG	NA
Mo-09	Zoonosis BA Province	7	Yes	Yes	-	NEG	NA
Me-31	Zoonosis BA Province	< 1	NO	NO	-	NEG	NA
Me-62	Zoonosis BA Province	< 1	Yes	NO	-	NEG	NA
Me-15	Zoonosis BA Province	< 1	NO	Yes	-	NEG	NA
Me-3	Zoonosis BA Province	< 1	NO	NO	-	NEG	NA
H-20	Zoonosis BA Province	2	NO	Yes	-	NEG	NA
SF-41	Zoonosis BA Province	6	NO	NO	-	NEG	NA
Mo-1	Zoonosis BA Province	< 1	Yes	Yes	-	NEG	NA
H-2	Zoonosis BA Province	< 1	NO	NO	-	NEG	NA
H2B	Zoonosis BA Province	1	NO	Yes	-	NEG	NA
Me-07	Zoonosis BA Province	< 1	NO	NO	-	NEG	NA
Me-33	Zoonosis BA Province	2	Yes	Yes	-	NEG	NA
Me-59	Zoonosis BA Province	< 1	NO	Feral	-	NEG	NA
Me-3	Zoonosis BA Province	< 1	Yes	Yes	-	NEG	NA
H-1	Zoonosis BA Province	6	NO	NO	-	NEG	NA
H-1	Zoonosis BA Province	< 1	NO	Yes	-	NEG	NA
H14B	Zoonosis BA Province	1	NO	NO	-	NEG	NA
H20B	Zoonosis BA Province	1	NO	NO	-	NEG	NA
H-4	Zoonosis BA Province	6	NO	Yes	-	NEG	NA
SF-13	Zoonosis BA Province	< 1	NO	Feral	-	NEG	NA
Me-43	Zoonosis BA Province	6	Yes	Yes	-	NEG	NA
SF-39	Zoonosis BA Province	5	NO	NO	-	NEG	NA
SF-38	Zoonosis BA Province	< 1	Yes	Yes	-	NEG	NA
Me-14	Zoonosis BA Province	< 1	NO	Yes	-	NEG	NA
H11B	Zoonosis BA Province	1	NO	Yes	-	NEG	NA
SF-35	Zoonosis BA Province	1	Yes	Feral	-	NEG	NA
Me-52	Zoonosis BA Province	1	NO	NO	-	NEG	NA
Mo-26	Zoonosis BA Province	1	NO	Yes	-	NEG	NA
SF-31	Zoonosis BA Province	< 1	NO	NO	-	NEG	NA
H21B	Zoonosis BA Province	1	NO	Yes	-	NEG	NA
SF-10	Zoonosis BA Province	< 1	NO	Yes	-	NEG	NA
Me-23	Zoonosis BA Province	< 1	NO	NO	-	NEG	NA
SF-03	Zoonosis BA Province	7	Yes	NO	-	NEG	NA
Mo-01	Zoonosis BA Province	1	NO	Yes	-	NEG	NA
SF- 07	Zoonosis BA Province	5	NO	Yes	-	NEG	NA
Me-01	Zoonosis BA Province	6	NO	Yes	-	NEG	NA
H-3	Zoonosis BA Province	< 1	Yes	Yes	-	NEG	NA
H2B	Zoonosis BA Province	1	NO	NO	-	NEG	NA
Me-35	Zoonosis BA Province	< 1	NO	Yes	-	NEG	NA
Me-44	Zoonosis BA Province	3	Yes	Yes	-	NEG	NA
SF-04	Zoonosis BA Province	< 1	NO	Yes	-	NEG	NA
SF-40	Zoonosis BA Province	< 1	NO	NO	-	NEG	NA
H5B	Zoonosis BA Province	< 1	NO	Yes	-	NEG	NA
Me-64	Zoonosis BA Province	3	Yes	Yes	-	NEG	NA
SF-28	Zoonosis BA Province	8	NO	NO	-	NEG	NA
Me-1	Zoonosis BA Province	8	NO	NO	-	NEG	NA
Sf -2	Zoonosis BA Province	< 1	NO	Yes	-	NEG	NA
H-1	Zoonosis BA Province	< 1	NO	NO	-	NEG	NA
H-6	Zoonosis BA Province	< 1	NO	Yes	-	NEG	NA
Me-19	Zoonosis BA Province	1	NO	NO	-	NEG	NA
SF-21	Zoonosis BA Province	< 1	Yes	Feral	-	NEG	NA
Me-03	Zoonosis BA Province	1	NO	NO	-	NEG	NA
Mo-14	Zoonosis BA Province	< 1	NO	Yes	-	NEG	NA
SF-02	Zoonosis BA Province	< 1	Yes	NO	-	NEG	NA
Me-40	Zoonosis BA Province	< 1	NO	NO	-	NEG	NA
Mo-29	Zoonosis BA Province	5	NO	Yes	-	NEG	NA
SF-32	Zoonosis BA Province	< 1	Yes	Feral	-	NEG	NA
Me-22	Zoonosis BA Province	5	NO	NO	-	NEG	NA
SF-3	Zoonosis BA Province	1	NO	Yes	-	NEG	NA
Me-27	Zoonosis BA Province	7	Yes	NO	-	NEG	NA
Me-34	Zoonosis BA Province	2	Yes	Yes	-	NEG	NA
Mo-03	Zoonosis BA Province	6	NO	NO	-	NEG	NA
H10B	Zoonosis BA Province	1	NO	NO	-	NEG	NA
SF-14	Zoonosis BA Province	3	NO	NO	-	NEG	NA
Me-20	Zoonosis BA Province	5	NO	NO	-	NEG	NA
Me-50	Zoonosis BA Province	< 1	NO	Yes	-	NEG	NA
Me-47	Zoonosis BA Province	< 1	NO	Yes	-	NEG	NA
H3B	Zoonosis BA Province	1	NO	Yes	-	NEG	NA
Sf -08	Zoonosis BA Province	1	Yes	NO	-	NEG	NA
SF- 22	Zoonosis BA Province	1	Yes	Yes	-	NEG	NA
SF- 23	Zoonosis BA Province	1	Yes	Yes	-	NEG	NA
Me-63	Zoonosis BA Province	< 1	Yes	Yes	-	NEG	NA
A72	Zoonosis BA Province	-	Yes	Yes		NEG	NA
H-11	Zoonosis BA Province	< 1	Yes	NO	-	NEG	NA
Me-13	Zoonosis BA Province	7	NO	NO	-	NEG	NA
SF-44	Zoonosis BA Province	< 1	Yes	NO	-	NEG	NA
SF-30	Zoonosis BA Province	< 1	NO	NO	-	NEG	NA
Me-2	Zoonosis BA Province	7	NO	NO	-	NEG	NA
H19B	Zoonosis BA Province	< 1	NO	Yes	-	NEG	NA
Me-04	Zoonosis BA Province	1	NO	NO	-	NEG	NA
Me-38	Zoonosis BA Province	7	NO	Yes	-	NEG	NA
Me-11	Zoonosis BA Province	6	NO	NO	-	NEG	NA
Me-46	Zoonosis BA Province	7	NO	Yes	-	NEG	NA
Me-28	Zoonosis BA Province	1	NO	NO	-	NEG	NA
Mo-34	Zoonosis BA Province	< 1	NO	Yes	-	NEG	NA
Me-21	Zoonosis BA Province	< 1	NO	Yes	-	NEG	NA
Me-45	Zoonosis BA Province	7	NO	Yes	-	NEG	NA
A58	Zoonosis BA Province	-	Yes	Yes		NEG	NA
A57	Zoonosis PBA (Lanús)	-	Yes	Yes		NEG	NA
Me-55	Zoonosis BA Province	< 1	NO	Yes	-	NEG	NA
Me-5	Zoonosis BA Province	3	NO	Feral	-	NEG	NA
A73	Zoonosis BA Province	-	Yes	Yes		NEG	NA
H4B	Zoonosis BA Province	1	NO	Yes	-	NEG	NA
H13B	Zoonosis BA Province	1	NO	Yes	-	NEG	NA
Me-06	Zoonosis BA Province	1	NO	Yes	-	NEG	NA
Me-10	Zoonosis BA Province	< 1	NO	NO	-	NEG	NA
H-14	Zoonosis BA Province	< 1	NO	Yes	-	NEG	NA
Mo-19	Zoonosis BA Province	5	NO	Yes	-	NEG	NA
Me-26	Zoonosis BA Province	< 1	Yes	Yes	-	NEG	NA
Me-25	Zoonosis BA Province	3	NO	Yes	-	NEG	NA
H1B	Zoonosis BA Province	3	NO	NO	-	NEG	NA
SF-34	Zoonosis BA Province	1	Yes	Feral	-	NEG	NA
H23B	Zoonosis BA Province	1	NO	Yes	-	NEG	NA
Me-41	Zoonosis BA Province	< 1	NO	Yes	-	NEG	NA
Me-17	Zoonosis BA Province	< 1	NO	NO	-	NEG	NA
H-5	Zoonosis BA Province	2	Yes	Yes	-	NEG	NA
Sf-27	Zoonosis BA Province	< 1	Yes	NO	-	NEG	NA
H-16	Zoonosis BA Province	3	NO	NO	-	NEG	NA
H-17	Zoonosis BA Province PBA	1	Yes	Yes	-	POS	NA
H1B	Zoonosis BA Province PBA	< 1	NO	Yes	-	POS	NA
Mo-33	Zoonosis BA Province PBA	3	NO	Yes	-	POS	NA
68	Rural Area (not specified)	-	-	-	-	NEG	NA
1	Rural Area (not specified)	-	-	-	-	NEG	NA
66	Rural Area (not specified)	-	-	-	-	NEG	NA
67	Rural Area (not specified)	-	-	-	-	NEG	NA
116	Rural Area (not specified)	-	-	-	-	NEG	NA
6	Rural Area (not specified)	-	-	-	-	NEG	NA
92	Rural Area (not specified)	-	-	-	-	NEG	NA
89	Chaco	-	-	-	-	NEG	NA
90	Chaco	-	-	-	-	NEG	NA
73	Chaco	-	-	-	-	NEG	NA
38	Córdoba	-	-	-	-	NEG	NA
20	Santa Fe	-	-	-	-	NEG	NA
19	Santa Fe	-	-	-	-	NEG	NA
37	Santiago del Estero	-	-	-	-	POS	NA
93	Santiago del Estero	-	-	-	-	NEG	NA
3	Santiago del Estero	-	-	-	-	NEG	NA
69	Santiago del Estero	-	-	-	-	NEG	NA
7	Santiago del Estero	-	-	-	-	NEG	NA
8	Santiago del Estero	-	-	-	-	NEG	NA
91	Santiago del Estero	-	-	-	-	NEG	NA
176	Santiago del Estero	-	-	-	-	NEG	NA
3	Santiago del Estero	-	-	-	-	NEG	NA
94	Santiago del Estero	-	-	-	-	NEG	NA
49	Santiago del Estero	-	-	-	-	NEG	NA
2	Santiago del Estero	-	-	-	-	NEG	NA
54	Santiago del Estero	-	-	-	-	NEG	NA

## Sheet: DOGS Pandemic
Pandemic samples: DOGS
ID	Origin	Age (years)	Gender	COVID nexus	Symptom	Canine coronavirus vaccination	Serology	Sampled after contact with COVID-19 owners (days or NA: Not Available)	Observations
HA01	Avellaneda Vet Hospital	2	-	NO	-	Yes	NEG	NA
HA02	Avellaneda Vet Hospital	1	-	-	-	-	NEG	NA
HA03	Avellaneda Vet Hospital	2	-	-	-	Yes	NEG	NA
HA04	Avellaneda Vet Hospital	< 1	-	YES	-	Yes	NEG	NA
HA05	Avellaneda Vet Hospital	< 1	-	NO	Gastroenteritis	NO	NEG	NA
HA07	Avellaneda Vet Hospital	2	-	NO	-	NO	NEG	NA
HA08	Avellaneda Vet Hospital	6	-	YES	Distemper	NO	NEG	NA
HA10	Avellaneda Vet Hospital	5	-	YES	Gastroenteritis	NO	POS	NA
HA12	Avellaneda Vet Hospital	1	-	NO	-	NO	NEG	NA
HA13	Avellaneda Vet Hospital	3	-	YES	-	NO	POS	NA
HA14	Avellaneda Vet Hospital	2	-	NO	Gastritis	NO	NEG	NA
HA17	Avellaneda Vet Hospital	2	-	NO	-	NO	NEG	NA
HA22	Avellaneda Vet Hospital	1	-	NO	Sarcoptic/demodecic scabies	NO	NEG	NA
HA25	Avellaneda Vet Hospital	1	-	NO	-	NO	NEG	NA
HA26	Avellaneda Vet Hospital	< 1	-	NO	-	NO	NEG	NA
HA28	Avellaneda Vet Hospital	1	-	NO	Skin infection	NO	NEG	NA
HA30	Avellaneda Vet Hospital	4	-	Yes	Urinary incontinence	-	POS	NA
HA31	Avellaneda Vet Hospital	3	-	NO	-	-	NEG	NA
HA32	Avellaneda Vet Hospital	6	-	YES	-	NO	POS	NA
HA33	Avellaneda Vet Hospital	2	-	NO	-	NO	NEG	NA
HA34	Avellaneda Vet Hospital	1	-	NO	-	NO	NEG	NA
HA35	Avellaneda Vet Hospital	9	-	NO	Peritonitiis	NO	NEG	NA
HA36	Avellaneda Vet Hospital	1	-	NO	-	-	NEG	NA
HA37	Avellaneda Vet Hospital	< 1	-	NO	Conjunctivitis	-	NEG	NA
HA38	Avellaneda Vet Hospital	2	-	NO	-	NO	NEG	NA
HA40	Avellaneda Vet Hospital	< 1	-	NO	Distemper	NO	NEG	NA
HA41	Avellaneda Vet Hospital	2	-	NO	-	NO	NEG	NA
HA46	Avellaneda Vet Hospital	< 1	-	NO	Sarcoptic/demodecic scabies	NO	NEG	NA
HA47	Avellaneda Vet Hospital	1	-	NO	-	NO	NEG	NA
HA48	Avellaneda Vet Hospital	1	-	-	-	Yes	NEG	NA
HA50	Avellaneda Vet Hospital	1	-	NO	-	NO	NEG	NA
HA51	Avellaneda Vet Hospital	6	-	NO	Distemper	NO	NEG	NA
HA55	Avellaneda Vet Hospital	9	-	NO	Gastroenteritis	NO	POS	NA
HA56	Avellaneda Vet Hospital	1	-	NO	Fever	NO	NEG	NA
HA57	Avellaneda Vet Hospital	1	-	-	-	Yes	NEG	NA
HA58	Avellaneda Vet Hospital	11	-	NO	Spleen neoplasm	-	NEG	NA
HA59	Avellaneda Vet Hospital	10	-	Yes	Jaundice	-	NEG	NA
HA60	Avellaneda Vet Hospital	1	-	NO	-	NO	NEG	NA
HA63	Avellaneda Vet Hospital	2	-	YES	-	-	NEG	NA
HA64	Avellaneda Vet Hospital	1	-	NO	Gastroenteritis	NO	POS	NA
HA67	Avellaneda Vet Hospital	1	-	NO	-	NO	NEG	NA
HA71	Avellaneda Vet Hospital	1	-	NO	-	NO	NEG	NA
HA73	Avellaneda Vet Hospital	< 1	-	NO	Distemper	NO	NEG	NA
HA75	Avellaneda Vet Hospital	7	-	NO	Tracheitis	NO	NEG	NA
HA76	Avellaneda Vet Hospital	5	-	NO	-	NO	NEG	NA
HA77	Avellaneda Vet Hospital	12	-	NO	-	NO	NEG	NA
HA81	Avellaneda Vet Hospital	10	-	NO	-	NO	NEG	NA
HA84	Avellaneda Vet Hospital	1	-	NO	-	NO	NEG	NA
HA85	Avellaneda Vet Hospital	< 1	-	NO	-	NO	NEG	NA
HA87	Avellaneda Vet Hospital	1	-	NO	-	NO	NEG	NA
A1	Zoonosis PBA (Quilmes)	-	Male	Yes	-	Yes	NEG	NA
A2	Zoonosis PBA (Quilmes)	-	Male	NO	-	NO	NEG	NA
A5	Zoonosis PBA (Quilmes)	-	Male	NO	-	NO	NEG	NA
A6	Zoonosis PBA (Quilmes)	-	Male	NO	-	NO	NEG	NA
A7	Zoonosis PBA (Quilmes)	-	Male	NO	-	NO	NEG	NA
A8	Zoonosis PBA (Quilmes)	-	Female	NO	-	NO	NEG	NA
A9	Zoonosis PBA (Quilmes)	-	Female	Yes	-	Yes	NEG	NA
A11	Zoonosis PBA (Quilmes)	-	Male	Yes	-	Yes	NEG	NA
A12	Zoonosis PBA (Quilmes)	-	Male	NO	-	NO	NEG	NA
A14	Zoonosis PBA	-	Female	-	-	-	NEG	NA
A15	Zoonosis PBA	-	Female	-	-	-	NEG	NA
A16	Zoonosis PBA	-	Female	-	-	-	NEG	NA
A17	Zoonosis PBA	-	Female	-	-	-	NEG	NA
A18	Zoonosis PBA	-	Female	-	-	-	NEG	NA
A19	Zoonosis PBA	12	Female	YES (swab +)	Fever. Loss of smell. Decay	-	POS	NA	Type 1 diabetes
A20	Zoonosis PBA	-	Male	-	-	-	NEG	NA
A21	Zoonosis PBA	-	Male	-	-	-	NEG	NA
A22	Zoonosis PBA	-	Male	-	-	-	NEG	NA
A23	Zoonosis PBA	-	Female	-	-	-	NEG	NA
A24	Zoonosis PBA (Avellaneda)	-	Male	-	-	-	NEG	NA
A25	Zoonosis PBA (Avellaneda)	-	Male	Yes	-	-	POS	NA
A26	Zoonosis PBA (Avellaneda)	-	Female	Yes	-	-	NEG	NA
A27	Zoonosis PBA (Avellaneda)	-	Male	Yes	-	-	NEG	NA
A28	Zoonosis PBA (Avellaneda)	-	Female	Yes	-	-	GRAY	NA
A29	Zoonosis PBA (Avellaneda)	-	Female	Yes	-	-	GRAY	NA
A30	Zoonosis PBA (Avellaneda)	-	Male	Yes	-	-	NEG	NA
A31	Zoonosis PBA (Avellaneda)	-	Male	Yes	-	-	NEG	NA
A32	Zoonosis PBA (Avellaneda)	-	Male	Yes	-	-	NEG	NA
A33	Zoonosis PBA (Avellaneda)	-	Female	Yes	-	-	NEG	NA
A34	Zoonosis PBA (Avellaneda)	-	Female	Yes	-	-	NEG	NA
A35	Zoonosis PBA (Avellaneda)	-	Female	Yes	-	-	NEG	NA
A36	Zoonosis PBA (Avellaneda)	-	Male	Yes	-	-	NEG	NA
A37	Zoonosis PBA (Avellaneda)	-	Male	Yes	-	-	NEG	NA
A38	Zoonosis PBA (Avellaneda)	-	Male	Yes	-	-	NEG	NA
A39	Zoonosis PBA (Avellaneda)	-	Male	Yes	-	-	NEG	NA
A40	Zoonosis PBA (Avellaneda)	-	Female	Yes	-	-	NEG	NA
A41	Zoonosis PBA (Avellaneda)	-	Male	Yes	-	-	NEG	NA
A42	Zoonosis PBA (Avellaneda)	-	Male	Yes	-	-	NEG	NA
A43	Zoonosis PBA (Avellaneda)	-	Female	Yes	-	-	NEG	NA
A44	Zoonosis PBA (Avellaneda)	-	Male	Yes	-	-	GRAY	NA
A45	Zoonosis PBA (Avellaneda)	-	Female	Yes	-	-	NEG	NA
A46	Zoonosis PBA (Avellaneda)	-	Male	Yes	-	-	NEG	NA
A47	Zoonosis PBA (Avellaneda)	-	Male	Yes	-	-	NEG	NA
A48	Zoonosis PBA (Avellaneda)	-	Female	Yes	-	-	NEG	NA
A49	Zoonosis PBA (Avellaneda)	-	Female	Yes	-	-	NEG	NA
A50	Zoonosis PBA (Avellaneda)	-	Female	Yes	-	-	NEG	NA
A51	Zoonosis PBA (Avellaneda)	-	Male	Yes	-	-	NEG	NA
A53	Zoonosis PBA (Avellaneda)	-	Female	Yes	-	-	NEG	NA
A54	Zoonosis PBA (Avellaneda)	-	Female	Yes	-	-	NEG	NA
A55	Zoonosis PBA (Avellaneda)	-	Female	Yes	-	-	NEG	NA
A56	Zoonosis PBA (Avellaneda)	-	Male	Yes	-	-	NEG	NA
A59	Zoonosis PBA (Lanús)	-	Male	Yes	-	-	NEG	NA
A60	Zoonosis PBA (Lanús)	-	Female	Yes	-	-	NEG	NA
A61	Zoonosis PBA (Lanús)	-	Male	Yes	-	-	NEG	NA
A62	Zoonosis PBA (Lanús)	-	Male	Yes	-	-	NEG	NA
A63	Zoonosis PBA	-	Female	Yes	-	-	NEG	NA
A64	Zoonosis PBA	-	Male	Yes	-	-	NEG	NA
A65	Zoonosis PBA	-	Male	-	-	-	NEG	NA
A66	Zoonosis PBA	-	Male	-	-	-	NEG	NA
A67	Zoonosis PBA	-	Female	-	-	-	NEG	NA
A68	Zoonosis PBA	-	Female	-	-	-	NEG	NA
A69	Zoonosis PBA	-	Female	-	-	-	NEG	NA
A70	Zoonosis PBA	-	Female	-	-	-	NEG	NA
A71	Zoonosis PBA	-	Female	-	-	-	NEG	NA
A74	Zoonosis PBA	-	Male	-	-	-	NEG	NA
A75	Zoonosis PBA	-	Male	-	-	-	NEG	NA
A76	Zoonosis PBA	-	Male	-	-	-	NEG	NA
A77	Zoonosis PBA	-	Female	-	-	-	NEG	NA
A78	Zoonosis PBA	-	Female	-	-	-	NEG	NA
A79	Zoonosis PBA	-	Female	-	-	-	NEG	NA
A80	Zoonosis PBA	-	Female	-	-	-	NEG	NA
A81	Zoonosis PBA	-	Male	-	-	-	NEG	NA
A82	Zoonosis PBA	-	Male	-	-	-	NEG	NA
A83	Zoonosis PBA	-	Female	-	-	-	NEG	NA
1	Santiago del Estero	-	-	YES (swab -)			NEG	7
3	Santiago del Estero	-	-	NO (swab -)			NEG	9
4	Santiago del Estero	-	-	Yes (swab +)			NEG	7
5	Santiago del Estero	-	-	Yes (swab +)			NEG	7
9	Santiago del Estero	-	-	Yes (swab +)			NEG	3
10	Santiago del Estero	-	-	Yes (swab +)			NEG	5
15	Santiago del Estero	-	-	YES (swab -)			NEG	17
16	Santiago del Estero	-	-	YES (swab -)			NEG	17
17	Santiago del Estero	-	-	YES (swab -)			NEG	14
18	Santiago del Estero	-	-	YES (swab -)			NEG	7
21	Santa Fe	-	-	YES (swab -)			NEG	0
22	Santa Fe	-	-	YES (swab -)			NEG	0
23	Santa Fe	-	-	YES (swab -)			NEG	0
24	Santa Fe	-	-	YES (swab -)			NEG	7
26	Tucumán	-	-	YES (swab -)			NEG	13
27	Tucumán	-	-	YES (swab -)			NEG	13
28	Tucumán	-	-	YES (swab -)			NEG	13
29	Santiago del Estero	-	-	YES (swab -)			NEG	38
34	Tucumán	-	-	YES (swab -)			NEG	42
35	Tucumán	-	-	YES (swab -)			NEG	46
39	Santiago del Estero	-	-	NO (swab -)			NEG	NA
40	Santiago del Estero	-	-	YES (swab -)			NEG	26
44	Santa Fe	-	-	YES (swab -)			NEG	3
45	Santa Fe	-	-	YES (swab -)			NEG	3
46	Santa Fe	-	-	YES (swab -)			NEG	26
47	Santa Fe	-	-	YES (swab -)			NEG	26
48	Santiago del Estero	-	-	YES (swab +)			NEG	7
50	Santiago del Estero	-	-	YES (swab +)			NEG	125
51	Santiago del Estero	-	-	YES (swab +)			NEG	12
52	Santiago del Estero	-	-	YES (swab -)			NEG	11
53	Santiago del Estero	-	-	YES (swab -)			NEG	3
55	Chaco	-	-	Yes (swab +)			POS	15
56	Chaco	-	-	YES (swab +)			NEG	15
57	Chaco	-	-	YES (swab -)			NEG	10
58	Chaco	-	-	YES (swab -)			NEG	10
59	Chaco	-	-	NO (swab -)			NEG	NA
60	Chaco	-	-	NO (swab -)			NEG	NA
61	Chaco	-	-	NO (swab -)			NEG	NA
62	Chaco	-	-	YES (swab -)			NEG	2
63	Chaco	-	-	YES (swab -)			NEG	74
64	Chaco	-	-	YES (swab -)			NEG	28
65	Chaco	-	-	NO (swab -)			NEG	28
70	Chaco	-	-	NO (swab -)			NEG	17
71	Chaco	-	-	NO (swab -)			NEG	17
72	Chaco	-	-	NO (swab -)			NEG	17
74	Chaco	-	-	NO (swab -)			NEG	15
75	Chaco	-	-	Yes (swab -)			POS	14
76	Chaco	-	-	YES (swab +)			NEG	11
80	Chaco	-	-	YES (swab -)			NEG	14
81	Salta	-	-	NO (swab -)			NEG	NA
82	Salta	-	-	Yes (swab -)			NEG	109
85	Chaco	-	-	YES (swab -)			NEG	15
86	Santiago del Estero	-	-	YES (swab -)			POS	27
87	Santiago del Estero	-	-	YES (swab -)			NEG	225
88	Santiago del Estero	-	-	YES (swab -)			NEG	42
97	Santiago del Estero	-	-	YES (swab -)			NEG	77
101	Chaco	-	-	YES (swab -)			NEG	74
102	Santiago del Estero	-	-	YES (swab -)			NEG	72
103	Santiago del Estero	-	-	YES (swab -)			NEG	72
104	Santiago del Estero	-	-	YES (swab -)			NEG	70
105	Santiago del Estero	-	-	YES (swab -)			POS	70
106	Santiago del Estero	-	-	YES (swab -)			POS	72
107	Santiago del Estero	-	-	YES (swab -)			NEG	72
108	Santiago del Estero	-	-	YES (swab -)			POS	72
109	Santiago del Estero	-	-	YES (swab -)			NEG	72
110	Santiago del Estero	-	-	YES (swab -)			NEG	72
111	Santiago del Estero	-	-	YES (swab -)			NEG	72
112	Santiago del Estero	-	-	YES (swab -)			NEG	72
113	Santiago del Estero	-	-	YES (swab -)			POS	74
114	Santiago del Estero	-	-	YES (swab -)			NEG	72
177	Santiago del Estero	-	-	YES (swab -)			NEG	74
10	Santiago del Estero de Estero	-	-	YES (swab +)			NEG	5
11	Santiago del Estero de Estero	-	-	YES (swab -)			NEG	24
12	Santiago del Estero de Estero	-	-	YES (swab -)			NEG	20
13	Santiago del Estero de Estero	-	-	YES (swab -)			NEG	22
14	Santiago del Estero de Estero	-	-	YES (swab -)			NEG	43
25	Santiago del Estero de Estero	-	-	YES (swab -)			NEG	14
55	Santiago del Estero de Estero			YES (swab -)			POS	150
78	Santiago del Estero de Estero	-	-	YES (swab -)			POS	190
84	Santiago del Estero de Estero	-	-	YES (swab -)			GRAY	310

## Sheet: Pre-pandemic
ID	Origin	Species	Mean OD value
V-1	Buenos Aires	Feline	0.0779
V-2	Buenos Aires	Feline	0.1225
V-3	Buenos Aires	Feline	0.0843
V-4	Buenos Aires	Feline	0.0827
V-5	Buenos Aires	Feline	0.0807
V-6	Buenos Aires	Feline	0.093
V-7	Buenos Aires	Feline	0.0607
V-8	Buenos Aires	Feline	0.0558
V-9	Buenos Aires	Feline	0.0797
V-10	Buenos Aires	Feline	0.1276
V-11	Buenos Aires	Feline	0.1201
V-12	Buenos Aires	Feline	0.141
V-13	Buenos Aires	Feline	0.1016
V-14	Buenos Aires	Feline	0.0797
V-15	Buenos Aires	Feline	0.3035
V-16	Buenos Aires	Feline	0.1171
V-17	Buenos Aires	Feline	0.1106
V-18	Buenos Aires	Feline	0.1016
V-19	Buenos Aires	Feline	0.1383
V-20	Buenos Aires	Feline	0.0693
V-21	Buenos Aires	Feline	0.0803
V-22	Buenos Aires	Feline	0.0534
V-23	Buenos Aires	Feline	0.1234
V-24	Buenos Aires	Feline	0.1039
V-25	Buenos Aires	Feline	0.125
V-26	Buenos Aires	Feline	0.1197
V-27	Buenos Aires	Feline	0.0858
V-28	Buenos Aires	Feline	0.091
V-29	Buenos Aires	Feline	0.1101
V-30	Buenos Aires	Feline	0.1973
V-31	Buenos Aires	Feline	0.0828
V-32	Buenos Aires	Feline	0.0745
V-33	Buenos Aires	Feline	0.2011
V-34	Buenos Aires	Feline	0.1055
V-35	Buenos Aires	Feline	0.1213
ZP-1	Zoonosis PBA	Canine	0.2043
ZP-2	Zoonosis PBA	Canine	0.0429
ZP-3	Zoonosis PBA	Canine	0.0339
ZP-4	Zoonosis PBA	Canine	0.0681
ZP-5	Zoonosis PBA	Canine	0.0301
ZP-6	Zoonosis PBA	Canine	0.0094
ZP-7	Zoonosis PBA	Canine	0.0344
ZP-8	Zoonosis PBA	Canine	0.0688
ZP-9	Zoonosis PBA	Canine	0.0431
ZP-10	Zoonosis PBA	Canine	0.0216
ZP-11	Zoonosis PBA	Canine	0.0197
ZP-12	Zoonosis PBA	Canine	0.0103
ZP-13	Zoonosis PBA	Canine	0.0812
ZP-14	Zoonosis PBA	Canine	0.0749
ZP-15	Zoonosis PBA	Canine	0.0549
ZP-16	Zoonosis PBA	Canine	0.032
ZP-17	Zoonosis PBA	Canine	0.0459
ZP-18	Zoonosis PBA	Canine	0.0607
ZP-19	Zoonosis PBA	Canine	0.0801
ZP-20	Zoonosis PBA	Canine	0.0258
ZP-21	Zoonosis PBA	Canine	0.0128
ZP-22	Zoonosis PBA	Canine	0.0541
ZP-23	Zoonosis PBA	Canine	0.0571
ZP-24	Zoonosis PBA	Canine	0.2773
ZP-25	Zoonosis PBA	Canine	0.0659
ZP-26	Zoonosis PBA	Canine	0.0841
ZP-27	Zoonosis PBA	Canine	0.038
ZP-28	Zoonosis PBA	Canine	0.07225
ZP-29	Zoonosis PBA	Canine	0.03475
ZP-30	Zoonosis PBA	Canine	0.02375
ZP-31	Zoonosis PBA	Canine	0.03025
ZP-32	Zoonosis PBA	Canine	0.04405
ZP-33	Zoonosis PBA	Canine	0.04575
ZP-34	Zoonosis PBA	Canine	0.01925
ZP-35	Zoonosis PBA	Canine	0.05095
ZP-36	Zoonosis PBA	Canine	0.17495
ZP-37	Zoonosis PBA	Canine	0.10315
ZP-38	Zoonosis PBA	Canine	0.06375
ZP-39	Zoonosis PBA	Canine	0.06115
ZP-40	Zoonosis PBA	Canine	0.02355
ZP-41	Zoonosis PBA	Canine	0.09605
ZP-42	Zoonosis PBA	Canine	0.02725
ZP-43	Zoonosis PBA	Canine	0.04755
ZP-44	Zoonosis PBA	Canine	0.03945
ZP-45	Zoonosis PBA	Canine	0.02485
ZP-46	Zoonosis PBA	Canine	0.07455
ZP-47	Zoonosis PBA	Canine	0.05705
ZP-48	Zoonosis PBA	Canine	0.01605
ZP-49	Zoonosis PBA	Canine	0.08365
ZP-50	Zoonosis PBA	Canine	0.01665
ZP-51	Zoonosis PBA	Canine	0.04245
ZP-52	Zoonosis PBA	Canine	0.09025
ZP-53	Zoonosis PBA	Canine	0.03625
ZP-54	Zoonosis PBA	Canine	0.30795
ZP-55	Zoonosis PBA	Canine	0.01935
ZP-56	Zoonosis PBA	Canine	0.03515
ZP-57	Zoonosis PBA	Canine	0.03175
ZP-58	Zoonosis PBA	Canine	0.11105
ZP-59	Zoonosis PBA	Canine	0.06295
ZP-60	Zoonosis PBA	Canine	0.03265
ZP-61	Zoonosis PBA	Canine	0.04525
ZP-62	Zoonosis PBA	Canine	0.07565
ZP-63	Zoonosis PBA	Canine	0.02995
ZP-64	Zoonosis PBA	Canine	0.04245
ZP-65	Zoonosis PBA	Canine	0.04425
ZP-66	Zoonosis PBA	Canine	0.06925
ZP-67	Zoonosis PBA	Canine	0.06795
ZP-68	Zoonosis PBA	Canine	0.01855
ZP-69	Zoonosis PBA	Canine	0.02385
ZP-70	Zoonosis PBA	Canine	0.09355
ZP-71	Zoonosis PBA	Canine	0.05875
ZP-72	Zoonosis PBA	Canine	0.07315
ZP-73	Zoonosis PBA	Canine	0.03665
ZP-74	Zoonosis PBA	Canine	0.06605
ZP-75	Zoonosis PBA	Canine	0.04985
ZP-76	Zoonosis PBA	Canine	0.03265
ZP-77	Zoonosis PBA	Canine	0.01925
ZP-78	Zoonosis PBA	Canine	0.02975
ZP-79	Zoonosis PBA	Canine	0.04375
ZP-80	Zoonosis PBA	Canine	0.04245
ZP-81	Zoonosis PBA	Canine	0.10375
ZP-82	Zoonosis PBA	Canine	0.03345
ZP-83	Zoonosis PBA	Canine	0.03435
ZP-84	Zoonosis PBA	Canine	0.03475
ZP-85	Zoonosis PBA	Canine	0.12795
ZP-86	Zoonosis PBA	Canine	0.03065
ZP-87	Zoonosis PBA	Canine	0.01575
ZP-88	Zoonosis PBA	Canine	0.04675
ZP-89	Zoonosis PBA	Canine	0.08305
ZP-90	Zoonosis PBA	Canine	0.07425
ZP-91	Zoonosis PBA	Canine	0.10615
ZP-92	Zoonosis PBA	Canine	0.07345
ZP-93	Zoonosis PBA	Canine	0.03865
ZP-94	Zoonosis PBA	Canine	0.09855
ZP-95	Zoonosis PBA	Canine	0.07305
ZP-96	Zoonosis PBA	Canine	0.07985
ZP-97	Zoonosis PBA	Canine	0.10395
ZP-98	Zoonosis PBA	Canine	0.05335
ZP-99	Zoonosis PBA	Canine	0.08335
ZP-100	Zoonosis PBA	Canine	0.04035
ZP-101	Zoonosis PBA	Canine	0.13035
ZP-102	Zoonosis PBA	Canine	0.06005
ZP-103	Zoonosis PBA	Canine	0.11875
ZP-104	Zoonosis PBA	Canine	0.03735
ZP-105	Zoonosis PBA	Canine	0.04415
ZP-106	Zoonosis PBA	Canine	0.11455
ZP-107	Zoonosis PBA	Canine	0.04535
ZP-108	Zoonosis PBA	Canine	0.04245
ZP-109	Zoonosis PBA	Canine	0.07685
ZP-110	Zoonosis PBA	Canine	0.07645
NC-1	Salta	Canine	0.41335
NC-2	Salta	Canine	0.4833
NC-3	Salta	Canine	0.32135
NC-4	Salta	Canine	0.33145
NC-5	Salta	Canine	0.24265
INTA-1	Buenos Aires	Bovine	0.0427
INTA-2	Buenos Aires	Bovine	0.053
INTA-3	Buenos Aires	Bovine	0.0588
INTA-4	Buenos Aires	Bovine	0.0463
INTA-5	Buenos Aires	Bovine	0.051
INTA-6	Buenos Aires	Bovine	0.0459
INTA-7	Buenos Aires	Bovine	0.0585
INTA-8	Buenos Aires	Bovine	0.048
INTA-9	Buenos Aires	Bovine	0.0504
INTA-10	Buenos Aires	Bovine	0.0566
PC-1	Córdoba	Swine	0.0712
PC-2	Córdoba	Swine	0.0607
PC-3	Córdoba	Swine	0.0767
PC-4	Córdoba	Swine	0.0621
PC-5	Córdoba	Swine	0.0739
PC-6	Córdoba	Swine	0.0765
PC-7	Córdoba	Swine	0.1149
PC-8	Córdoba	Swine	0.0952
PC-9	Córdoba	Swine	0.0769
PC-10	Córdoba	Swine	0.0633
